# Supplementary material for: Climate, currents and species traits contribute to early stages of marine species redistribution
Source: Commun Biol. 2022 Dec 3;5:1329. doi: 10.1038/s42003-022-04273-0 (PMC9719494; doi:10.1038/s42003-022-04273-0)
Supplement: Supplementary file 3 — Supplementary Data 1 [file 42003_2022_4273_MOESM3_ESM.xlsx]

## Sheet: Datavelocities_buffers_withTD_w
SPECIES_CATEGORY	FAMILY	SPECIES	COMMON_NAME	SIGHTING_ID	SIGHTING_MONTH	SIGHTING_DAY	SIGHTING_YEAR	LATITUDE	LONGITUDE	ACCURACY_CODE	SOUTHERN_LATITUDE	SHIFT_DEG	SHIFT_KM	SCOAST_KM	CAAB_CODE	ACTIVITY_CODE	LISTED_SP	REGION_DESCRIPTION	RANGE_SIZE_DEG	TROPHIC_CAT	HABITAT	POSITION	LIFE_HISTORY	MOBILITY2	VoCCmin25	DAmin25	KEmn25	CW25_CI	TD_10_md
Bony_Fishes	Acanthuridae	Acanthurus_lineatus	Lined_surgeonfish	2291	4	9	2016	-36.2558	150.223	1000	-33.8	2.45576	272.445	318.686	NA	D	N	New_South_Wales	83.58	Omnivore	Reef_associated	Demersal_benthic	Planktonic	high	0.133618	0.0449817	0.0750954	95.9628	86.6
Bony_Fishes	Antennariidae	Antennarius_striatus	Striated_frogfish	2241	3	12	2016	-36.8927	149.923	10	-36.66	0.232741	25.8281	26.8797	NA	S	N	New_South_Wales	77.87	Omnivore	Reef_associated	Demersal_benthic	Planktonic	high	0.39138	-0.283193	0.0444694	109.595	113
Bony_Fishes	Antennariidae	Antennarius_striatus	Striated_frogfish	2720	2	4	2017	-36.8933	149.924	10	-36.66	0.233282	25.8881	26.8797	NA	D	N	New_South_Wales	77.87	Omnivore	Reef_associated	Demersal_benthic	Planktonic	high	0.39138	-0.259932	0.0444694	94.5261	154
Bony_Fishes	Antennariidae	Antennarius_striatus	Striated_frogfish	3298	3	24	2018	-37.5846	149.738	100	-36.66	0.924582	102.61	118.114	NA	C	N	Victoria	77.87	Omnivore	Reef_associated	Demersal_benthic	Planktonic	high	0.498291	-0.0611051	0.042975	71.2627	NaN
Bony_Fishes	Pomacanthidae	Chaetodontoplus_personifer	Blueface_angelfish	1641	3	30	2009	-32.0558	115.725	10000	-28.72	3.33581	369.805	411.724	NA	D	N	Western_Australia	21.97	Omnivore	Reef_associated	Demersal_benthic	Planktonic	high	1.97807	-0.209054	0.0188804	184.121	NaN
Bony_Fishes	Serranidae	Epinephelus_multinotatus	White-blotched_grouper	1012	5	22	2013	-33.4928	115.301	10000	-28.48	5.01278	555.765	709.633	NA	F	N	Western_Australia	72.02	Carnivore	Reef_associated	Demersal_benthic	Planktonic	high	1.60432	-0.257856	0.0181319	187.686	155
Bony_Fishes	Serranidae	Epinephelus_multinotatus	White-blotched_grouper	2810	3	11	2017	-33.0231	115.595	10000	-28.48	4.54306	503.668	600.735	NA	F	N	Western_Australia	72.02	Carnivore	Reef_associated	Demersal_benthic	Planktonic	high	1.65802	-0.278619	0.0189941	221.881	306
Bony_Fishes	Serranidae	Epinephelus_multinotatus	White-blotched_grouper	3228	2	8	2018	-32.1979	115.771	100	-28.48	3.71788	412.158	487.387	NA	F	N	Western_Australia	72.02	Carnivore	Reef_associated	Demersal_benthic	Planktonic	high	1.8756	-0.318351	0.0193936	223.744	261
Bony_Fishes	Acanthuridae	Naso_unicornis	Bluespine_unicornfish	2213	2	27	2016	-36.2149	150.13	100	-34.59	1.62492	180.281	207.568	NA	D	N	New_South_Wales	84.31	Herbivore	Reef_associated	Demersal_benthic	Planktonic	high	0.218777	0.051876	0.0697002	109.672	80.1
Bony_Fishes	Monacanthidae	Paramonacanthus_filicauda	Threadfin_leatherjacket	2892	4	19	2017	-43.1331	147.964	10	-40	3.13306	347.973	388.262	NA	C	N	Tasmania	30.65	Carnivore	Inshore_sandy	Demersal_benthic	Planktonic	high	1.91028	0.140057	0.0103805	12.0343	86.1
Bony_Fishes	Pomacentridae	Plectroglyphidodon_dickii	Dicks_damselfish	3256	3	3	2018	-33.7983	151.298	10	-30.2	3.59826	399.001	481.552	NA	D	N	New_South_Wales	81.21	Omnivore	Reef_associated	Demersal_benthic	Planktonic	high	0.514771	0.159161	0.13041	129.436	96.2
Bony_Fishes	Serranidae	Plectropomus_leopardus	Leopard_coralgrouper	1624	1	18	2015	-33.9968	151.25	1000	-32	1.99685	221.459	277.416	NA	D	N	New_South_Wales	87.85	Carnivore	Reef_associated	Demersal_benthic	Planktonic	high	0.366342	0.0934416	0.072354	128.255	83.2
Bony_Fishes	Serranidae	Plectropomus_leopardus	Leopard_coralgrouper	2416	5	14	2016	-33.9774	151.258	1000	-32	1.97745	219.308	277.416	NA	F	N	New_South_Wales	87.85	Carnivore	Reef_associated	Demersal_benthic	Planktonic	high	0.366342	0.109908	0.072354	124.838	125
Bony_Fishes	Pomacentridae	Pomacentrus_bankanensis	Speckled_damselfish	2209	2	27	2016	-36.2159	150.132	100	-30.21	6.00589	666.105	793.982	NA	D	N	New_South_Wales	67.29	Omnivore	Reef_associated	Demersal_benthic	Planktonic	high	0.401038	0.110372	0.109139	122.014	NaN
Bony_Fishes	Pomacentridae	Pristotis_obtusirostris	Gulf_damselfish	2232	2	28	2016	-36.2091	150.122	100	-34.59	1.61907	179.632	209.114	NA	D	N	New_South_Wales	68.76	Omnivore	Reef_associated	Demersal_benthic	Planktonic	high	0.218777	0.051876	0.0697002	109.672	80.1
Bony_Fishes	Pomacentridae	Stegastes_fasciolatus	Pacific_gregory	3178	1	11	2018	-33.9141	151.267	10	-32.43	1.48408	164.596	235.512	NA	D	N	New_South_Wales	74.3	Herbivore	Reef_associated	Demersal_benthic	Planktonic	high	0.215627	0.00653387	0.0681091	92.3684	54.6
Bony_Fishes	Acanthuridae	Zebrasoma_scopas	Brushtail_Tang	3319	4	4	2018	-33.4464	151.45	100	-33.08	0.366419	40.6392	70.1386	NA	D	N	New_South_Wales	64.66	Herbivore	Reef_associated	Demersal_benthic	Planktonic	high	0.422187	0.200748	0.0399352	109.874	64.8
Bony_Fishes	Pomacentridae	Abudefduf_vaigiensis	Indo-Pacific_sergeant	2081	12	11	2015	-33.6676	115.002	100	-32.062	1.60558	178.063	241.928	372013	S	Y	Western_Australia	84.863	Omnivore	Reef_associated	Demersal_benthic	Planktonic	high	0.565828	0.0226004	0.0173149	147.742	121.16
Bony_Fishes	Serranidae	Acanthistius_ocellatus	Eastern_wirrah	1980	11	3	2015	-43.0078	147.328	10	-41.2886	1.71924	190.966	303.464	311090	D	Y	Tasmania	15.067	Carnivore	Reef_associated	Demersal_benthic	Planktonic	high	-0.10561	0.133122	0.0109884	87.0053	134.93
Bony_Fishes	Labridae	Achoerodus_viridis	Eastern_blue_groper	1240	2	27	2014	-41.2477	148.342	100	-40.01	1.23774	137.447	165.698	384043	D	Y	Tasmania	57.98	Carnivore	Reef_associated	Demersal_benthic	Planktonic	high	3.26857	0.164916	0.00855652	50.1123	50.73
Bony_Fishes	Albulidae	Albula_forsteri	Pacific_bonefish	2018	11	29	2015	-28.675	114.604	1000	-23.134	5.54104	613.875	1084.86	55001	F	Y	Western_Australia	72	Carnivore	Rocky	Demersal_benthic	Planktonic	high	2.60415	-0.418274	0.0212217	712.706	347.48
Bony_Fishes	Aplodactylidae	Aplodactylus_lophodon	Rock_cale	1483	6	13	2014	-41.3439	148.34	10	-37.5736	3.77027	418.592	784.308	376002	D	Y	Tasmania	23.17	Herbivore	Rocky	Demersal_benthic	Planktonic	high	3.13559	-0.0902415	0.00896436	97.2541	52.01
Bony_Fishes	Lutijanidae	Aprion_virescens	Green_jobfish	1174	8	21	2012	-28.9907	113.975	10	-21.782	7.20869	798.576	1342.47	346027	D	Y	Western_Australia	81.36	Carnivore	Reef_associated	Demersal_benthic	Planktonic	high	3.62229	-0.304043	0.02688	579.399	0
Bony_Fishes	Pomacanthidae	Centropyge_tibicen	Keyhole_angelfish	2328	4	15	2016	-31.7558	115.379	1000	-22.72	9.0358	1001.24	1529.57	365031	D	Y	Western_Australia	68.06	Herbivore	Reef_associated	Demersal_benthic	Planktonic	high	2.4565	-0.392741	0.0206215	524.827	0
Invertebrates	Diadematidae	Centrostephanus_rodgersii	Longspine_sea_urchin	1822	6	4	2015	-43.4011	147.096	10	-43.1427	0.258491	28.7178	74.1968	211001	D	Y	Tasmania	11.39	Herbivore	Reef_associated	Demersal_benthic	Planktonic	low	0.14227	0.815946	0.0142888	0	0
Bony_Fishes	Chaetodontidae	Chaetodon_auriga	Threadfin_butterflyfish	2331	3	13	2016	-33.55	115.1	10	-32.062	1.488	165.021	207.69	365019	D	Y	Western_Australia	90.16	Omnivore	Reef_associated	Demersal_benthic	Planktonic	high	0.565828	0.0229884	0.0173149	140.904	254.47
Bony_Fishes	Labridae	Choerodon_schoenleinii	Blackspot_tuskfish	1883	7	15	2015	-28.6207	153.619	10	-24.8442	3.77649	418.434	469.111	384010	D	Y	New_South_Wales	60.17	Carnivore	Reef_associated	Demersal_benthic	Planktonic	high	-0.56687	0.253418	0.0556678	256.504	37.83
Bony_Fishes	Pomacentridae	Chromis_hypsilepis	Onespot_puller	1562	11	26	2014	-42.1724	148.312	10	-41.8766	0.295803	32.856	33.2193	372002	D	Y	Tasmania	26.12	Carnivore	Reef_associated	Demersal_benthic	Planktonic	high	-0.585973	-0.0573466	0.0104924	122.234	85.9
Bony_Fishes	Pomacentridae	Chromis_hypsilepis	Onespot_puller	2362	4	16	2016	-43	148	10	-41.8766	1.12343	124.793	144.565	372002	D	Y	Tasmania	26.12	Carnivore	Reef_associated	Demersal_benthic	Planktonic	high	-0.587218	0.215511	0.00927925	61.1172	151.98
Bony_Fishes	Sparidae	Chrysophrys_auratus	Snapper	865	3	18	2013	-43.0117	147.336	100	-40.9029	2.10878	234.227	344.702	353001	F	Y	Tasmania	16.08	Carnivore	Reef_associated	Demersal_benthic	Planktonic	high	0.0342307	0.124042	0.0112739	110.793	146.46
Bony_Fishes	Sparidae	Chrysophrys_auratus	Snapper	1057	2	18	2012	-43.0257	147.372	10000	-40.9029	2.12283	235.789	339.448	353001	F	Y	Tasmania	16.08	Carnivore	Reef_associated	Demersal_benthic	Planktonic	high	0.0342307	0.0979631	0.0112739	112.65	185.28
Bony_Fishes	Sparidae	Chrysophrys_auratus	Snapper	1761	4	23	2015	-43.6043	147.301	10000	-40.9029	2.70136	300.062	399.321	353001	F	Y	Tasmania	16.08	Carnivore	Reef_associated	Demersal_benthic	Planktonic	high	0.0342307	0.128133	0.0112739	87.0053	52.55
Bony_Fishes	Sparidae	Chrysophrys_auratus	Snapper	2507	7	9	2016	-43.5346	147.301	10	-40.9029	2.63171	292.324	391.338	353001	F	Y	Tasmania	16.08	Carnivore	Reef_associated	Demersal_benthic	Planktonic	high	0.0342307	0.125155	0.0112739	21.3498	42.04
Bony_Fishes	Sparidae	Chrysophrys_auratus	Snapper	2723	2	14	2017	-43.0046	147.825	1000	-40.9029	2.10175	233.446	366.894	353001	F	Y	Tasmania	16.08	Carnivore	Reef_associated	Demersal_benthic	Planktonic	high	0.0342307	0.112456	0.0112739	19.2549	191.56
Bony_Fishes	Sparidae	Chrysophrys_auratus	Snapper	3357	4	27	2018	-43.2277	147.709	100	-40.9029	2.32479	258.225	302.951	353001	F	Y	Tasmania	16.08	Carnivore	Reef_associated	Demersal_benthic	Planktonic	high	-0.0297581	0.189379	0.0119397	17.2118	66.04
Bony_Fishes	Coryphaenidae	Coryphaena_hippurus	Mahi_mahi	818	3	10	2013	-41.2426	148.655	10	-40.01	1.23265	136.882	191.619	338001	F	Y	Tasmania	88.7	Carnivore	Oceanic	Pelagic	Planktonic	high	3.26857	0.105722	0.00855652	48.8689	123.48
Bony_Fishes	Coryphaenidae	Coryphaena_hippurus	Mahi_mahi	1222	2	15	2014	-41.23	148.39	10000	-40.01	1.22	135.477	167.025	338001	F	Y	Tasmania	88.7	Carnivore	Oceanic	Pelagic	Planktonic	high	3.26857	0.164916	0.00855652	50.1123	50.73
Bony_Fishes	Cheilodactylidae	Dactylophora_nigricans	Dusky_morwong	1002	5	29	2013	-43.196	147.968	10	-42.7284	0.467608	51.9475	54.4243	377005	D	Y	Tasmania	18.74	Carnivore	Reef_associated	Demersal_benthic	Planktonic	high	0.940476	0.998168	0.0109921	30.8375	0
Bony_Fishes	Cheilodactylidae	Dactylophora_nigricans	Dusky_morwong	1291	3	21	2014	-43.2349	147.449	10000	-42.7284	0.506505	56.2688	139.897	377005	F	Y	Tasmania	18.74	Carnivore	Reef_associated	Demersal_benthic	Planktonic	high	-1.4413	0.290226	0.00919417	0	84.62
Bony_Fishes	Cheilodactylidae	Dactylophora_nigricans	Dusky_morwong	2017	11	2	2015	-43.1523	147.691	1000	-42.7284	0.423886	47.0902	93.0174	377005	F	Y	Tasmania	18.74	Carnivore	Reef_associated	Demersal_benthic	Planktonic	high	0.991426	0.219599	0.0153719	16.4293	92.24
Bony_Fishes	Cheilodactylidae	Dactylophora_nigricans	Dusky_morwong	3297	1	30	2018	-43.5708	146.9	100	-42.7284	0.842333	93.5796	198.983	377005	F	Y	Tasmania	18.74	Carnivore	Reef_associated	Demersal_benthic	Planktonic	high	-0.762629	0.29492	0.0113776	0	83.4
Bony_Fishes	Cheilodactylidae	Dactylophora_nigricans	Dusky_morwong	3450	2	2	2017	-43.1514	147.868	100	-42.7284	0.422988	46.9904	68.3249	377005	F	Y	Tasmania	18.74	Carnivore	Reef_associated	Demersal_benthic	Planktonic	high	0.991426	0.0689634	0.0153719	4.59116	150.51
Bony_Fishes	Urolophidae	Enoplosus_armatus	Old_wife	898	4	6	2013	-42.8567	147.975	100	-40.9029	1.95375	217.005	237.676	366001	D	Y	Tasmania	17.1	Carnivore	Reef_associated	Demersal_benthic	Planktonic	high	0.715069	0.168983	0.0120776	138.491	0
Bony_Fishes	Urolophidae	Enoplosus_armatus	Old_wife	1416	5	17	2014	-42.9713	147.993	100	-40.9029	2.0684	229.741	249.648	366001	D	Y	Tasmania	17.1	Carnivore	Reef_associated	Demersal_benthic	Planktonic	high	0.715069	0.203364	0.0120776	142.008	50.47
Bony_Fishes	Urolophidae	Enoplosus_armatus	Old_wife	3005	6	18	2017	-42.8461	147.922	10	-40.9029	1.94323	215.836	236.407	366001	F	Y	Tasmania	17.1	Carnivore	Reef_associated	Demersal_benthic	Planktonic	high	0.715069	0.223824	0.0120776	24.0686	42.04
Bony_Fishes	Urolophidae	Enoplosus_armatus	Old_wife	3223	2	7	2018	-43.079	147.288	100	-40.9029	2.17606	241.702	353.947	366001	D	Y	Tasmania	17.1	Carnivore	Reef_associated	Demersal_benthic	Planktonic	high	0.0342307	0.113883	0.0112739	20.6541	221.3
Bony_Fishes	Monacanthidae	Eubalichthys_mosaicus	Mosaic_leatherjacket	886	11	24	2012	-42.1279	148.3	100	-40.9029	1.22498	136.051	143.59	465003	C	Y	Tasmania	22.88	Herbivore	Reef_associated	Demersal_benthic	Planktonic	high	0.567435	-0.0127495	0.0135035	138.491	257.75
Bony_Fishes	Monacanthidae	Eubalichthys_mosaicus	Mosaic_leatherjacket	1434	6	3	2014	-42.6049	148.039	10	-40.9029	1.70205	189.044	203.199	465003	D	Y	Tasmania	22.88	Herbivore	Reef_associated	Demersal_benthic	Planktonic	high	0.690024	0.0902467	0.0121982	134.315	0
Bony_Fishes	Monacanthidae	Eubalichthys_mosaicus	Mosaic_leatherjacket	2049	12	24	2015	-43.4168	147.095	100	-40.9029	2.51392	279.237	410.135	465003	F	Y	Tasmania	22.88	Herbivore	Reef_associated	Demersal_benthic	Planktonic	high	0.0544881	0.196914	0.0118392	72.5045	170.75
Bony_Fishes	Labridae	Eupetrichthys_angustipes	Snakeskin_wrasse	1749	4	20	2015	-41.2499	148.306	10	-40.01	1.23994	137.691	155.864	384105	D	Y	Tasmania	11.89	Carnivore	Reef_associated	Demersal_benthic	Planktonic	high	3.26857	0.165919	0.00855652	37.1952	0
Bony_Fishes	Kyphosidae	Girella_elevata	Rock_blackfish_	1662	2	10	2015	-42.8055	147.429	10	-41.2886	1.51691	168.489	307.927	361006	F	Y	Tasmania	16.56	Herbivore	Reef_associated	Demersal_benthic	Planktonic	high	0.604263	0.232254	0.0117862	110.909	0
Bony_Fishes	Kyphosidae	Girella_elevata	Rock_blackfish_	2569	10	26	2016	-42.1303	148.253	100	-41.2886	0.841714	93.4872	107.638	361006	D	Y	Tasmania	16.56	Herbivore	Reef_associated	Demersal_benthic	Planktonic	high	0.37662	-0.0260423	0.0133041	24.0686	50.07
Bony_Fishes	Kyphosidae	Girella_elevata	Rock_blackfish_	2686	1	26	2017	-43.0789	147.365	100	-41.2886	1.79027	198.858	300.043	361006	D	Y	Tasmania	16.56	Herbivore	Reef_associated	Demersal_benthic	Planktonic	high	-0.10561	0.110734	0.0109884	19.2549	117.63
Bony_Fishes	Kyphosidae	Girella_elevata	Rock_blackfish_	3199	1	26	2018	-43.0557	147.417	100	-41.2886	1.76712	196.286	296.63	361006	F	Y	Tasmania	16.56	Herbivore	Reef_associated	Demersal_benthic	Planktonic	high	-0.10561	0.105531	0.0109884	20.6541	104.05
Bony_Fishes	Girellidae	Girella_tricuspidata	Luderick	687	12	18	2012	-42.185	148.07	1000	-40.9029	1.2821	142.396	161.086	361007	D	Y	Tasmania	28.63	Omnivore	Reef_associated	Demersal_benthic	Planktonic	high	0.567435	-0.0127495	0.0135035	138.491	257.75
Bony_Fishes	Girellidae	Girella_tricuspidata	Luderick	748	1	20	2013	-42.2715	148.292	10	-40.9029	1.36857	152	155.556	361007	F	Y	Tasmania	28.63	Omnivore	Reef_associated	Demersal_benthic	Planktonic	high	0.567435	-0.0101209	0.0135035	138.491	151.2
Bony_Fishes	Girellidae	Girella_tricuspidata	Luderick	2290	1	1	2015	-43.33	147.293	10	-40.9029	2.4271	269.592	364.902	361007	F	Y	Tasmania	28.63	Omnivore	Reef_associated	Demersal_benthic	Planktonic	high	0.0544881	0.196914	0.0118392	73.9395	146.46
Bony_Fishes	Girellidae	Girella_tricuspidata	Luderick	2653	1	3	2017	-43.1976	147.885	10	-40.9029	2.29467	254.879	287.498	361007	D	Y	Tasmania	28.63	Omnivore	Reef_associated	Demersal_benthic	Planktonic	high	-0.0297581	0.188164	0.0119397	16.0457	152.38
Bony_Fishes	Glaucosomatidae	Glaucosoma_scapulare	Pearl_perch	2730	2	16	2017	-35.4197	150.443	100	-33.9161	1.50359	166.8	200.622	320003	F	Y	New_South_Wales	30.9	Carnivore	Rocky	Demersal_benthic	Planktonic	high	0.244417	0.107164	0.0832181	101.052	77.87
Bony_Fishes	Scombridae	Gymnosarda_unicolor	Dogtooth_tuna	2564	8	30	2016	-29.9234	153.388	100	-28.1957	1.72768	191.491	210.021	441029	D	Y	New_South_Wales	77.61	Carnivore	Reef_associated	Pelagic	Planktonic	high	0.184849	0.021855	0.160361	133.587	67.43
Bony_Fishes	Muraenidae	Gymnothorax_eurostus	Stout_moray	759	6	26	2011	-32.745	152.204	100	-31.4397	1.30529	144.742	176.698	60034	D	Y	New_South_Wales	69.48	Carnivore	Reef_associated	Benthic	Planktonic	high	0.700949	0.157887	0.122431	170.59	197.84
Bony_Fishes	Muraenidae	Gymnothorax_eurostus	Stout_moray	1801	12	6	2014	-33.0864	151.64	10	-31.4397	1.6467	182.604	240.385	60034	D	Y	New_South_Wales	69.48	Carnivore	Reef_associated	Benthic	Planktonic	high	0.706027	0.141136	0.113335	206.497	98.8
Bony_Fishes	Muraenidae	Gymnothorax_eurostus	Stout_moray	2430	2	23	2016	-33.8003	151.294	10	-31.4397	2.36063	261.789	332.772	60034	D	Y	New_South_Wales	69.48	Carnivore	Reef_associated	Benthic	Planktonic	high	0.513859	0.179376	0.0944915	142.856	54.95
Bony_Fishes	Muraenidae	Gymnothorax_eurostus	Stout_moray	3159	12	31	2017	-33.0858	151.64	100	-31.4397	1.64608	182.537	240.385	60034	D	Y	New_South_Wales	69.48	Carnivore	Reef_associated	Benthic	Planktonic	high	0.706027	0.183549	0.113335	188.755	98.8
Bony_Fishes	Kyphosidae	Kyphosus_sydneyanus	Silver_drummer	1228	2	26	2014	-41.8723	148.309	10	-40.9029	0.96941	107.664	109.075	361001	D	Y	Tasmania	22.77	Herbivore	Reef_associated	Demersal_benthic	Planktonic	high	1.26228	-0.00552014	0.0158221	142.008	42.04
Bony_Fishes	Lethrinidae	Lethrinus_miniatus	Redthroat_emperor	841	2	21	2013	-32.3006	115.404	10	-32.014	0.286556	31.776	57.188	351009	F	Y	Western_Australia	65.15	Carnivore	Reef_associated	Demersal_benthic	Planktonic	high	0.366983	NA	0.0168588	0	250.19
Bony_Fishes	Lethrinidae	Lethrinus_miniatus	Redthroat_emperor	1190	1	18	2014	-34.3168	114.922	10	-32.014	2.30284	255.402	323.192	351009	F	Y	Western_Australia	65.15	Carnivore	Reef_associated	Demersal_benthic	Planktonic	high	0.659948	0.0157934	0.0227496	168.507	250.19
Bony_Fishes	Lethrinidae	Lethrinus_miniatus	Redthroat_emperor	2276	3	30	2016	-33.6855	114.941	10000	-32.014	1.6715	185.372	255.462	351009	F	Y	Western_Australia	65.15	Carnivore	Reef_associated	Demersal_benthic	Planktonic	high	0.565828	0.0229884	0.0173149	140.904	254.47
Bony_Fishes	Lethrinidae	Lethrinus_nebulosus	Spangled_emperor	3381	1	4	2017	-35.1358	150.746	10	-33.9161	1.21974	135.308	154.206	351008	D	Y	New_South_Wales	88.06	Carnivore	Reef_associated	Demersal_benthic	Planktonic	high	0.249415	0.107164	0.0853623	134.735	46.16
Bony_Fishes	Lethrinidae	Lethrinus_nebulosus	Spangled_emperor	3382	2	6	2018	-35.1362	150.746	10	-33.9161	1.22009	135.347	154.206	351008	D	Y	New_South_Wales	88.06	Carnivore	Reef_associated	Demersal_benthic	Planktonic	high	0.249415	0.125692	0.0853623	134.735	77.87
Bony_Fishes	Lutijanidae	Lutjanus_argentimaculatus	Mangrove_jack	1363	1	26	2014	-28.8634	114.639	10	-24.235	4.62837	512.808	970.388	346015	F	Y	Western_Australia	78.14	Carnivore	Reef_associated	Demersal_benthic	Planktonic	high	2.46965	-0.356488	0.0203529	764.082	505.92
Bony_Fishes	Lutijanidae	Lutjanus_quinquelineatus	Fiveline_snapper	2300	4	11	2016	-36.2155	150.132	10	-35.1349	1.08054	119.889	144.7	346006	D	Y	New_South_Wales	68.94	Carnivore	Reef_associated	Demersal_benthic	Planktonic	high	0.183553	-0.0312563	0.06541	72.6992	259.07
Bony_Fishes	Lutijanidae	Lutjanus_sebae	Red_emperor	707	12	30	2012	-28.8783	114.263	10000	-24.844	4.03435	447.012	914.523	346004	F	Y	Western_Australia	77.33	Carnivore	Reef_associated	Demersal_benthic	Planktonic	high	2.34882	-0.163861	0.0201313	737.991	321.89
Bony_Fishes	Lutijanidae	Lutjanus_sebae	Red_emperor	1410	5	5	2014	-30.5065	115.045	10000	-24.844	5.66249	627.487	1088	346004	F	Y	Western_Australia	77.33	Carnivore	Reef_associated	Demersal_benthic	Planktonic	high	2.56022	-0.239884	0.0184396	751.84	0
Bony_Fishes	Lutijanidae	Lutjanus_sebae	Red_emperor	2528	8	13	2016	-30.1419	114.871	10	-24.844	5.29786	587.065	1047.16	346004	F	Y	Western_Australia	77.33	Carnivore	Reef_associated	Demersal_benthic	Planktonic	high	2.63764	-0.278808	0.0186293	856.58	55.73
Invertebrates	Penaeidae	Melicertus_plebejus	Eastern_king_prawn	1325	4	5	2014	-42.9665	147.522	10	-41.2886	1.67787	186.371	294.685	711052	C	Y	Tasmania	30.58	Carnivore	Inshore_sandy	Benthic	Planktonic	low	-0.10561	0.142365	0.0109884	113.606	66.09
Invertebrates	Penaeidae	Melicertus_plebejus	Eastern_king_prawn	2342	4	19	2016	-43.2421	147.8	100	-41.2886	1.95351	216.993	253.063	711052	F	Y	Tasmania	30.58	Carnivore	Inshore_sandy	Benthic	Planktonic	low	-0.154192	0.21161	0.0117426	72.5045	104.05
Shark_&_Rays	Carcharinidae	Negaprion_acutidens	Lemon_shark	1198	1	23	2014	-28.8688	114.633	10	-28.104	0.764804	84.7612	108.445	18029	F	Y	Western_Australia	84.68	Carnivore	Reef_associated	Demersal_benthic	Live_bearing	high	1.54554	-0.223215	0.0199169	306.096	509.48
Shark_&_Rays	Carcharinidae	Negaprion_acutidens	Lemon_shark	2104	1	22	2016	-31.6905	115.698	100	-28.104	3.58646	397.563	461.038	18029	F	Y	Western_Australia	84.68	Carnivore	Reef_associated	Demersal_benthic	Live_bearing	high	2.09261	-0.2695	0.019645	120.256	509.48
Bony_Fishes	Cheilodactylidae	Nemadactylus_valenciennesi	Blue_morwong	1539	11	4	2014	-43.0068	147.326	100	-40.6905	2.31628	257.27	382.433	377004	D	Y	Tasmania	17.9	Carnivore	Reef_associated	Demersal_benthic	Planktonic	high	0.238085	0.166256	0.0113849	73.9395	278.76
Bony_Fishes	Cheilodactylidae	Nemadactylus_valenciennesi	Blue_morwong	2638	12	29	2016	-41.3447	148.341	100	-40.6905	0.654173	72.6487	86.9493	377004	F	Y	Tasmania	17.9	Carnivore	Reef_associated	Demersal_benthic	Planktonic	high	1.85679	0.150711	0.0149561	13.305	160.96
Invertebrates	Octopodidae	Octopus_tetricus	Gloomy_octopus	1037	2	4	2013	-41.8594	148.291	10	-38.3354	3.52403	391.296	591.035	659006	D	Y	Tasmania	70.71	Carnivore	Reef_associated	Benthic	Planktonic	low	3.6181	-0.190148	0.00772586	104.504	58.57
Invertebrates	Octopodidae	Octopus_tetricus	Gloomy_octopus	3394	6	21	2018	-41.2499	148.309	10	-38.3354	2.91447	323.596	519.243	659006	D	Y	Tasmania	70.71	Carnivore	Reef_associated	Benthic	Planktonic	low	3.97119	-0.174691	0.00657837	34.0557	51.76
Bony_Fishes	Odacidae	Olisthops_cyanomelas	Herring_cale	2123	1	24	2016	-43.4863	147.136	100	-43.1427	0.343635	38.1774	56.3398	385001	F	Y	Tasmania	15.24	Herbivore	Rocky	Demersal_benthic	Planktonic	high	0.14227	0.870157	0.0142888	0	124.35
Bony_Fishes	Labridae	Ophthalmolepis_lineolatus	Southern_Maori_Wrasse	900	4	6	2013	-42.8566	147.975	100	-40.01	2.84664	316.154	366.126	384040	D	Y	Tasmania	30.85	Carnivore	Reef_associated	Demersal_benthic	Planktonic	high	1.96134	0.154009	0.0098292	83.8365	0
Bony_Fishes	Labridae	Ophthalmolepis_lineolatus	Southern_Maori_Wrasse	1697	3	9	2015	-41.8696	148.303	100	-40.01	1.85964	206.518	238.829	384040	D	Y	Tasmania	30.85	Carnivore	Reef_associated	Demersal_benthic	Planktonic	high	2.70862	0.0999843	0.0104526	65.3049	123.48
Bony_Fishes	Labridae	Ophthalmolepis_lineolatus	Southern_Maori_Wrasse	2512	7	21	2016	-41.1709	148.284	100	-40.01	1.16088	128.911	159.047	384040	F	Y	Tasmania	30.85	Carnivore	Reef_associated	Demersal_benthic	Planktonic	high	3.26857	0.0856713	0.00855652	4.71556	42.51
Bony_Fishes	Labridae	Ophthalmolepis_lineolatus	Southern_Maori_Wrasse	3006	6	11	2017	-41.871	148.312	1000	-40.01	1.86103	206.673	237.525	384040	D	Y	Tasmania	30.85	Carnivore	Reef_associated	Demersal_benthic	Planktonic	high	2.70862	0.0985743	0.0104526	12.0343	42.51
Bony_Fishes	Pomacentridae	Parma_microlepis	White-ear	2031	12	10	2015	-43.1396	147.967	10	-42.7284	0.411204	45.6813	50.4328	372005	D	Y	Tasmania	14.79	Herbivore	Reef_associated	Demersal_benthic	Planktonic	high	0.940476	0.999999	0.0109921	25.2358	95.71
Bony_Fishes	Pomacentridae	Parma_microlepis	White-ear	2522	8	3	2016	-43.1369	148.006	100	-42.7284	0.408456	45.376	50.4328	372005	D	Y	Tasmania	14.79	Herbivore	Reef_associated	Demersal_benthic	Planktonic	high	0.940476	0.995433	0.0109921	10.924	40.91
Bony_Fishes	Pomacentridae	Parma_microlepis	White-ear	3264	3	11	2018	-43.0021	147.953	1000	-42.7284	0.273703	30.4057	35.7309	372005	D	Y	Tasmania	14.79	Herbivore	Reef_associated	Demersal_benthic	Planktonic	high	0.940476	0.889565	0.0109921	12.3747	130.85
Bony_Fishes	Mullidae	Parupeneus_spilurus	Blacksaddle_goatfish	1313	11	24	2009	-33.6367	115.024	1000	-33.357	0.279667	31.0188	81.6473	355015	D	Y	Western_Australia	73.73	Carnivore	Reef_associated	Demersal_benthic	Planktonic	high	0.376591	0.599931	0.0216501	371.539	112.38
Reptiles	Elapidae	Pelamis_platurus	Yellow-bellied_seasnake	1341	4	12	2014	-42.5453	147.888	10	-37.4428	5.10251	566.555	993.313	125033	C	Y	Tasmania	74.19	Carnivore	Oceanic	Pelagic	Live_bearing	high	2.62396	-0.0553592	0.0100996	107.04	52.14
Reptiles	Elapidae	Pelamis_platurus	Yellow-bellied_seasnake	2127	1	31	2016	-41.7189	148.266	10	-37.4428	4.27605	474.756	855.469	125033	C	Y	Tasmania	74.19	Carnivore	Oceanic	Pelagic	Live_bearing	high	2.92674	-0.111144	0.0103774	80.5881	0
Reptiles	Elapidae	Pelamis_platurus	Yellow-bellied_seasnake	2808	3	18	2017	-41.8714	148.309	10000	-37.4428	4.42855	491.694	874.112	125033	C	Y	Tasmania	74.19	Carnivore	Oceanic	Pelagic	Live_bearing	high	2.92674	-0.0947053	0.0103774	40.4402	70.92
Bony_Fishes	Ephippidae	Platax_teira	Roundface_batfish	3380	7	16	2016	-35.1139	150.767	10	-33.911	1.20287	133.436	154.206	362004	D	Y	New_South_Wales	76.15	Omnivore	Reef_associated	Demersal_benthic	Planktonic	high	0.249415	0.108856	0.0853623	134.735	172.95
Bony_Fishes	Lutijanidae	Pristipomoides_multidens	Goldband_snapper	1861	7	8	2015	-31.7718	115.334	1000	-21.852	9.91983	1099.14	1802.24	346002	F	Y	Western_Australia	66.21	Carnivore	Rocky	Demersal_benthic	Planktonic	high	3.04027	-0.369694	0.0254282	536.106	0
Bony_Fishes	Scorpaenidae	Pterois_volitans	Common_lionfish	890	3	3	2013	-33.6439	115.343	10	-32.062	1.58188	175.434	190.536	287040	D	Y	Western_Australia	87.92	Carnivore	Reef_associated	Demersal_benthic	Planktonic	high	0.565828	0.0129238	0.0173149	195.764	254.47
Bony_Fishes	Scorpaenidae	Pterois_volitans	Common_lionfish	1477	5	6	2014	-33.6403	115.344	1000	-32.062	1.57835	175.042	190.536	287040	D	Y	Western_Australia	87.92	Carnivore	Reef_associated	Demersal_benthic	Planktonic	high	0.565828	0.0157934	0.0173149	160.256	85.01
Bony_Fishes	Scorpaenidae	Pterois_volitans	Common_lionfish	2075	12	17	2015	-33.9611	114.981	100	-32.062	1.89913	210.622	273.809	287040	D	Y	Western_Australia	87.92	Carnivore	Reef_associated	Demersal_benthic	Planktonic	high	0.585007	0.0226004	0.0222425	147.742	121.16
Invertebrates	Palinuridae	Sagmariasus_verreauxi	Eastern_rock_lobster	1567	12	7	2014	-43.1129	147.173	1000	-41.2886	1.82429	202.637	317.961	820002	F	Y	Tasmania	31.15	Carnivore	Reef_associated	Benthic	Planktonic	low	0.0443629	0.142365	0.0122967	73.9395	104.05
Invertebrates	Palinuridae	Sagmariasus_verreauxi	Eastern_rock_lobster	1698	3	3	2015	-43.2019	147.877	10	-41.2886	1.91332	212.528	244.418	820002	F	Y	Tasmania	31.15	Carnivore	Reef_associated	Benthic	Planktonic	low	0.648074	0.133122	0.0125828	108.757	94.99
Invertebrates	Palinuridae	Sagmariasus_verreauxi	Eastern_rock_lobster	2597	11	19	2016	-43.0529	147.495	10	-41.2886	1.7643	195.973	287.964	820002	D	Y	Tasmania	31.15	Carnivore	Reef_associated	Benthic	Planktonic	low	-0.10561	0.129292	0.0109884	19.2549	134.93
Invertebrates	Palinuridae	Sagmariasus_verreauxi	Eastern_rock_lobster	2882	4	17	2017	-43.0333	147.405	1000	-41.2886	1.74466	193.791	294.795	820002	D	Y	Tasmania	31.15	Carnivore	Reef_associated	Benthic	Planktonic	low	-0.10561	0.110734	0.0109884	19.2549	104.05
Invertebrates	Palinuridae	Sagmariasus_verreauxi	Eastern_rock_lobster	3240	2	23	2018	-43.037	147.404	10	-41.2886	1.74838	194.203	294.795	820002	D	Y	Tasmania	31.15	Carnivore	Reef_associated	Benthic	Planktonic	low	-0.10561	0.105531	0.0109884	20.6541	215.69
Bony_Fishes	Carangidae	Scarus_ghobban	Bluebarred_parrotfish	1730	4	4	2015	-41.3036	148.315	10	-33.9161	7.3875	819.935	1253.61	386001	F	Y	Tasmania	91.96	Carnivore	Reef_associated	Pelagic	Planktonic	high	2.11625	-0.0569062	0.0305616	82.5656	95.42
Bony_Fishes	Scaridae	Scarus_ghobban	Bluebarred_parrotfish	3143	12	17	2017	-34.4945	150.936	10	-33.9161	0.578389	64.1584	76.2831	386001	F	Y	New_South_Wales	83.53	Herbivore	Reef_associated	Demersal_benthic	Planktonic	high	0.189599	0.0271079	0.0915222	151.274	0
Bony_Fishes	Carangidae	Seriola_lalandi	Yellowtail_kingfish	862	3	25	2013	-42.1705	148.26	10	-40.9029	1.26763	140.788	152.867	337006	F	Y	Tasmania	91.96	Carnivore	Reef_associated	Pelagic	Planktonic	high	0.567435	-0.0101209	0.0135035	138.491	146.46
Bony_Fishes	Carangidae	Seriola_lalandi	Yellowtail_kingfish	1236	2	17	2014	-43.0075	147.328	100	-40.9029	2.10458	233.761	344.702	337006	D	Y	Tasmania	91.96	Carnivore	Reef_associated	Pelagic	Planktonic	high	0.0342307	0.134686	0.0112739	113.606	42.04
Bony_Fishes	Carangidae	Seriola_lalandi	Yellowtail_kingfish	1627	1	13	2015	-43.549	146.904	1000	-40.9029	2.64615	293.928	419.696	337006	F	Y	Tasmania	91.96	Carnivore	Reef_associated	Pelagic	Planktonic	high	0.0544881	0.196914	0.0118392	73.9395	146.46
Bony_Fishes	Carangidae	Seriola_lalandi	Yellowtail_kingfish	2248	3	6	2016	-43.099	147.992	10000	-40.9029	2.19608	243.926	265.614	337006	F	Y	Tasmania	91.96	Carnivore	Reef_associated	Pelagic	Planktonic	high	0.715069	0.212091	0.0120776	108.757	152.38
Bony_Fishes	Carangidae	Seriola_lalandi	Yellowtail_kingfish	2739	2	27	2017	-42.8991	147.333	10	-40.9029	1.99621	221.722	353.26	337006	B	Y	Tasmania	91.96	Carnivore	Reef_associated	Pelagic	Planktonic	high	0.0342307	0.112456	0.0112739	19.2549	191.56
Bony_Fishes	Carangidae	Seriola_lalandi	Yellowtail_kingfish	3257	3	7	2018	-43.1771	148.226	100	-40.9029	2.27424	252.609	291.892	337006	F	Y	Tasmania	91.96	Carnivore	Reef_associated	Pelagic	Planktonic	high	0.744824	0.113883	0.0127752	25.8177	146.46
Bony_Fishes	Sillagindae	Sillaginodes_punctata	King_George_Whiting	1687	1	29	2015	-41.3356	148.265	10	-40.9029	0.432681	48.0519	50.5414	330001	F	Y	Tasmania	31.57	Carnivore	Inshore_sandy	Demersal_benthic	Planktonic	high	1.51299	0.0340347	0.0156653	102.016	146.46
Bony_Fishes	Sillagindae	Sillaginodes_punctata	King_George_Whiting	2683	1	24	2017	-42.1259	148.384	10	-40.9029	1.22304	135.835	138.305	330001	D	Y	Tasmania	31.57	Carnivore	Inshore_sandy	Demersal_benthic	Planktonic	high	0.567435	0.0074093	0.0135035	24.0686	152.38
Shark_&_Rays	Squatinidae	Squatina_australis	Australian_angel_shark	1380	2	11	2014	-41.2562	148.305	1000	-40.9029	0.353287	39.2345	38.5747	24001	D	Y	Tasmania	37.48	Carnivore	Inshore_sandy	Demersal_benthic	Live_bearing	high	1.61252	0.0659335	0.015344	133.834	42.04
Bony_Fishes	Labridae	Stethojulis_bandanensis	Redspot_wrasse	735	3	28	2010	-35.1129	150.766	100	-32.445	2.66795	295.925	368.601	384154	D	Y	New_South_Wales	82.54	Carnivore	Reef_associated	Demersal_benthic	Planktonic	high	0.291194	0.118432	0.0746026	88.0445	63.6
Bony_Fishes	Labridae	Stethojulis_bandanensis	Redspot_wrasse	765	6	10	2012	-32.7098	152.159	100	-32.445	0.26476	29.3611	44.8002	384154	D	Y	New_South_Wales	82.54	Carnivore	Reef_associated	Demersal_benthic	Planktonic	high	0.506928	0.0988885	0.0910862	119.167	0
Bony_Fishes	Labridae	Stethojulis_bandanensis	Redspot_wrasse	2229	2	29	2016	-32.7061	152.059	10	-32.445	0.261133	28.9589	50.9952	384154	F	Y	New_South_Wales	82.54	Carnivore	Reef_associated	Demersal_benthic	Planktonic	high	0.506928	0.0610885	0.0910862	134.951	54.51
Bony_Fishes	Labridae	Thalassoma_lutescens	Green_moon_wrasse	868	3	21	2013	-32.6051	152.31	100	-30.3141	2.29102	254.022	291.07	384168	D	Y	New_South_Wales	69.58	Carnivore	Reef_associated	Demersal_benthic	Planktonic	high	0.683023	0.126283	0.168314	231.907	141.02
Bony_Fishes	Labridae	Thalassoma_lutescens	Green_moon_wrasse	1882	6	22	2014	-32.745	152.204	100	-30.3141	2.4309	269.535	311.845	384168	D	Y	New_South_Wales	69.58	Carnivore	Reef_associated	Demersal_benthic	Planktonic	high	0.656147	0.134888	0.160991	216.616	0
Bony_Fishes	Labridae	Thalassoma_lutescens	Green_moon_wrasse	2369	5	14	2016	-32.7478	152.173	100	-30.3141	2.43373	269.849	311.845	384168	S	Y	New_South_Wales	69.58	Carnivore	Reef_associated	Demersal_benthic	Planktonic	high	0.656147	0.175808	0.160991	189.144	193.15
Bony_Fishes	Labridae	Thalassoma_lutescens	Green_moon_wrasse	3088	9	30	2017	-33.0886	151.673	100	-30.3141	2.77452	307.643	373.927	384168	D	Y	New_South_Wales	69.58	Carnivore	Reef_associated	Demersal_benthic	Planktonic	high	0.662519	0.184928	0.152356	175.61	91.55
Bony_Fishes	Labridae	Thalassoma_lutescens	Green_moon_wrasse	3400	7	3	2018	-33.4462	151.451	100	-30.3141	3.13208	347.3	421.737	384168	D	Y	New_South_Wales	69.58	Carnivore	Reef_associated	Demersal_benthic	Planktonic	high	0.61486	0.177981	0.139628	168.743	51.73
Shark_&_Rays	Rhinobatidae	Trygonorrhina_dumerilii	Southern_fiddler_ray	2060	12	30	2015	-42.6847	148.053	100	-40.9029	1.78177	197.9	216.45	27011	B	Y	Tasmania	9.25	Carnivore	Inshore_sandy	Demersal_benthic	Live_bearing	high	0.690024	0.101999	0.0121982	108.757	170.75
Bony_Fishes	Zanclidae	Zanclus_cornutus	Moorish_idol	1378	3	23	2014	-32.022	115.516	10	-26.7138	5.30827	588.381	701.044	437001	D	Y	Western_Australia	83.66	Carnivore	Reef_associated	Demersal_benthic	Planktonic	high	3.38669	-0.289424	0.0159354	192.974	435.52
Bony_Fishes	Zanclidae	Zanclus_cornutus	Moorish_idol	2330	10	10	2015	-32.0267	115.544	10	-26.7138	5.31292	588.896	695.427	437001	D	Y	Western_Australia	83.66	Carnivore	Reef_associated	Demersal_benthic	Planktonic	high	3.38669	-0.299756	0.0159354	145.579	121.71

## Sheet: Metadata
Column Name	Description
SPECIES_CATEGORY	Type of organism defined as invertebrates, bony fishes, sharks and rays, or reptiles
FAMILY	Taxonomic rank of Family
SPECIES	Scientific name (genus and species)
COMMON_NAME	Common name of species
SIGHTING_ID	ID number of sighting in Redmap database
SIGHTING_MONTH	Month of the year in which sighting occurred
SIGHTING_DAY	Day of the month on which sighting occurred
SIGHTING_YEAR	Year in which sighting occurred
LATITUDE	Latitude of the sighting
LONGITUDE	Longitude of the sighting
ACCURACY_CODE	Spatial scale (m) of accuracy at which sighting was recorded
SOUTHERN_LATITUDE	Historic southern range limit of species
SHIFT_DEG	Latitudinal distance (degrees) of sighting from southern range limit
SHIFT_KM	Latitudinal distance (km) of sighting from southern range limit
SCOAST_KM	Coastal distance (km) of sighting from southern range limit
CAAB_CODE	Species code from CAAB (Codes for Australian Aquatic Biota) database https://www.cmar.csiro.au/data/caab/
ACTIVITY_CODE	Activity during which sighting was made: S
LISTED_SP	Region-specific target species for Redmap program: Y or N. Species listed as target species for a region are unusual to that particular region (outside previously determined expected historical distribution limits). Contributors can also submit photographs of any species they consider unusual for an area.
REGION_DESCRIPTION	Region of Australia: Western Australia, Victoria, New South Wales, Tasmania
RANGE_SIZE_DEG	Historical range of species in Australian waters
TROPHIC_CAT	Trophic level of species as defined by prey and/or plant items consumed (herbivore, omnivore, carnivore)
HABITAT	Preferred habitat of adults of the species. Levels: Inshore_sandy, Rocky, Oceanic
POSITION	Preferred position in water column for adults of the species (benthic, demersal/benthic, pelagic)
LIFE_HISTORY	Reproductive strategy for species defined as either planktonic, oviparous (non-planktonic) or live-bearing
MOBILITY2	Movement of species in water categorized as swimming (high) or crawling (low)
VoCCmin25	Average (within buffer) climate velocity (km year-1) based on minimum annual mean monthly temperatures for a 25 km coastal buffer.
DAmin25	Directional agreement between current direction and direction of climate velocity based on minimum temperatures for a 25 km coastal buffer.
KEmn25	Average (within buffer) kinetic energy (m2 s-2) surface currents throughout the estimated extended range of each species for a 25 km coastal buffer.
CW25_CI	Cumulative intensity (°C day) of cold spells for all events occurring throughout the estimated extended range of each species over the 10-year period previous to each observation for a 25 km coastal buffer.
TD_10_md	Median thermal displacement (km) from MHWs (marine heat waves) for all events occurring at the species southern distribution range over the 10-year period previous to each observation.
