# Supplementary material for: Climate, currents and species traits contribute to early stages of marine species redistribution
Source: Commun Biol. 2022 Dec 3;5:1329. doi: 10.1038/s42003-022-04273-0 (PMC9719494; doi:10.1038/s42003-022-04273-0)
Supplement: Supplementary file 4 — Supplementary Data 2 [file 42003_2022_4273_MOESM4_ESM.xlsx]

## Sheet: Trait information
Redmap status	Species Category	Taxonomic Group (Family)	Species	Additional Sp name (synonym etc.)	Common Name	Historical southern latitudinal limit	Latitudinal Range Size	Trophic Level (herbivore, omnivore, carnivore)	Habitat (Inshore/Sandy, Rocky, Reef associated and Oceanic	Water position (Benthic, demersal/benthic, Pelagic)	Life History	Mobility (High, Low)	References (traits)	References (distribution limit)
Target species	Bony_Fishes	Pomacentridae	Abudefduf_vaigiensis		Indo-Pacific_sergeant	-32.062	84.863	Omnivore	Reef Associated	demersal/benthic	Planktonic	high	Froese and Pauly 2019	Kuiter 2000; Kuiter 2007; Bray and Gomon 2011; Froese and Pauly 2012
Target species	Bony_Fishes	Serranidae	Acanthistius_ocellatus		Eastern_wirrah	-41.2886	15.067	Carnivore	Reef Associated	demersal/benthic	Planktonic	high	Froese and Pauly 2019	Edgar 2008; Gomon et al 2008; Bray and Gomon 2011;
Target species	Bony_Fishes	Labridae	Achoerodus_viridis		Eastern_blue_groper	-40.01	57.98	Carnivore	Reef Associated	demersal/benthic	Planktonic	high	Gillanders 1995; Lee et al 2015	Edgar 2008; Gomon et al 2008; Bray and Gomon 2011;
Target species	Bony_Fishes	Albulidae	Albula_forsteri	Albula_argentea	Pacific_bonefish	-23.134	72	Carnivore	Rocky	demersal/benthic	Planktonic	high	Froese and Pauly 2019; Kim et al 2019; Hidaka et al 2008	Mundy 2005; Allen 2009; Bray and Gomon 2011; Froese and Pauly 2012
Target species	Bony_Fishes	Aplodactylidae	Aplodactylus_lophodon		Rock_cale	-37.5736	23.17	Herbivore	Rocky	demersal/benthic	Planktonic	high	Sunday et al 2015; Bray and Gomon 2020	Edgar 2008; Bray and Gomon 2011
Target species	Bony_Fishes	Lutijanidae	Aprion_virescens		Green_jobfish	-21.782	81.36	Carnivore	Reef Associated	demersal/benthic	Planktonic	high	Froese and Pauly 2019	Allen 2009; Bray and Gomon 2011; ALA 2012; Froese and Pauly 2012;
Target species	Bony_Fishes	Pomacanthidae	Centropyge_tibicen		Keyhole_angelfish	-22.72	68.06	Herbivore	Reef Associated	demersal/benthic	Planktonic	high	Froese and Pauly 2019	Kuiter 2000; Pyle 2001; Kuiter 2007; Bray and Gomon 2011;
Target species	Invertebrates	Diadematidae	Centrostephanus_rodgersii		Longspine_sea_urchin	-43.1427	11.39	Herbivore	Reef Associated	demersal/benthic	Planktonic	low	Sunday et al 2015	Andrew and Byrne 2007; Edgar 2008; Ling et al 2009;
Target species	Bony_Fishes	Chaetodontidae	Chaetodon_auriga		Threadfin_butterflyfish	-32.062	90.16	Omnivore	Reef Associated	demersal/benthic	Planktonic	high	Froese and Pauly 2019	Kuiter 2000; Kuiter 2007; Bray and Gomon 2011; Froese and Pauly 2012
Target species	Bony_Fishes	Labridae	Choerodon_schoenleinii		Blackspot_tuskfish	-24.8442	60.17	Carnivore	Reef Associated	demersal/benthic	Planktonic	high	Froese and Pauly 2019; Bray and Gomon 2020	Randall et al 1997; Bray and Gomon 2011; Yamada et al 2012
Target species	Bony_Fishes	Pomacentridae	Chromis_hypsilepis		Onespot_puller	-41.8766	26.12	Carnivore	Reef Associated	demersal/benthic	Planktonic	high	Sunday et al 2015; Thewes et al 2010	Edgar 2008; Gomon et al 2008; Bray and Gomon 2011;
Target species	Bony_Fishes	Sparidae	Chrysophrys_auratus	Pagrus_auratus	Snapper	-40.9029	16.08	Carnivore	Reef Associated	demersal/benthic	Planktonic	high	Froese and Pauly 2019	Kuiter 2000; Edgar 2008; Bray and Gomon 2011
Target species	Bony_Fishes	Coryphaenidae	Coryphaena_hippurus		Mahi_mahi	-40.01	88.7	Carnivore	Oceanic	Pelagic	Planktonic	high	Sunday et al 2015	Gomon et al 2008; Allen 2009; Bray and Gomon 2011
Target species	Bony_Fishes	Cheilodactylidae	Dactylophora_nigricans		Dusky_morwong	-42.7284	18.74	Carnivore	Reef Associated	demersal/benthic	Planktonic	high	Sunday et al 2015; Bray and Gomon 2020	Edgar 2008; Gomon et al 2008; Bray and Gomon 2011;
Target species	Bony_Fishes	Urolophidae	Enoplosus_armatus		Old_wife	-40.9029	17.1	Carnivore	Reef Associated	demersal/benthic	Planktonic	high	Sunday et al 2015; Froese and Pauly 2019	Edgar 2008; Gomon et al 2008; Bray and Gomon 2011;
Target species	Bony_Fishes	Monacanthidae	Eubalichthys_mosaicus		Mosaic_leatherjacket	-40.9029	22.88	Herbivore	Reef Associated	demersal/benthic	Planktonic	high	Sunday et al 2015; Bray and Gomon 2020	Edgar 2008; Gomon et al 2008; Bray and Gomon 2011;
Target species	Bony_Fishes	Labridae	Eupetrichthys_angustipes		Snakeskin_wrasse	-40.01	11.89	Carnivore	Reef Associated	demersal/benthic	Planktonic	high	Sunday et al 2015; Bray and Gomon 2020	Edgar 2008; Gomon et al 2008; Bray and Gomon 2011;
Target species	Bony_Fishes	Kyphosidae	Girella_elevata		Rock_blackfish_	-41.2886	16.56	Herbivore	Reef Associated	demersal/benthic	Planktonic	high	Sunday et al 2015	Edgar 2008; Gomon et al 2008; Bray and Gomon 2011;
Target species	Bony_Fishes	Girellidae	Girella_tricuspidata		Luderick	-40.9029	28.63	Omnivore	Reef Associated	demersal/benthic	Planktonic	high	Froese and Pauly 2019	Edgar 2008; Gomon et al 2008; Bray and Gomon 2011;
Target species	Bony_Fishes	Glaucosomatidae	Glaucosoma_scapulare		Pearl_perch	-33.9161	30.9	Carnivore	Rocky	demersal/benthic	Planktonic	high	McKay 1997	Mackay 1997; Edgar 2008; Bray and Gomon 2011;
Target species	Bony_Fishes	Scombridae	Gymnosarda_unicolor		Dogtooth_tuna	-28.1957	77.61	Carnivore	Reef Associated	Pelagic	Planktonic	high	Froese and Pauly 2019; Bray and Gomon 2020	Colette and Nauen 1983; Colette 2001; Bray and Gomon 2011;
Target species	Bony_Fishes	Muraenidae	Gymnothorax_eurostus		Stout_moray	-31.4397	69.48	Carnivore	Reef Associated	Benthic	Planktonic	high	Reece et al 2011; Bray and Gomon 2020	Allen 2009; Bray and Gomon 2011; ALA 2012;
Target species	Bony_Fishes	Kyphosidae	Kyphosus_sydneyanus		Silver_drummer	-40.9029	22.77	Herbivore	Reef Associated	demersal/benthic	Planktonic	high	Sunday et al 2015; Bray and Gomon 2020	Edgar 2008; Gomon et al 2008; Bray and Gomon 2011;
Target species	Bony_Fishes	Lethrinidae	Lethrinus_miniatus		Redthroat_emperor	-32.014	65.15	Carnivore	Reef Associated	demersal/benthic	Planktonic	high	Froese and Pauly 2019	Allen 2009; Bray and Gomon 2011; ALA 2012;
Target species	Bony_Fishes	Lethrinidae	Lethrinus_nebulosus		Spangled_emperor	-33.9161	88.06	Carnivore	Reef Associated	demersal/benthic	Planktonic	high	Bray and Gomon 2020	Kuiter 2007; Allen 2009; Bray and Gomon 2011; Hutchins and Swainston 2012; ALA 2012
Target species	Bony_Fishes	Lutijanidae	Lutjanus_argentimaculatus		Mangrove_jack	-24.235	78.14	Carnivore	Reef Associated	demersal/benthic	Planktonic	high	Froese and Pauly 2019	Kuiter 2000; Allen 2009; Bray and Gomon 2011; ALA 2012
Target species	Bony_Fishes	Lutijanidae	Lutjanus_quinquelineatus		Fiveline_snapper	-35.1349	68.94	Carnivore	Reef Associated	demersal/benthic	Planktonic	high	Froese and Pauly 2019	Kuiter 2000; Kuiter 2007; Bray and Gomon 2011;
Target species	Bony_Fishes	Lutijanidae	Lutjanus_sebae		Red_emperor	-24.844	77.33	Carnivore	Reef Associated	demersal/benthic	Planktonic	high	Froese and Pauly 2019	Kuiter 2000; Anderson and Allen 2001; Kuiter 2007; Allen 2009; Bray and Gomon 2011; ALA 2012
Target species	Invertebrates	Penaeidae	Melicertus_plebejus		Eastern_king_prawn	-41.2886	30.58	Carnivore	Inshore/sandy	Benthic	Planktonic	low	Taylor and Ko 2011; ALA 2020	Montgomery et al 2007
Target species	Shark_&_Rays	Carcharinidae	Negaprion_acutidens		Lemon_shark	-28.104	84.68	Carnivore	Reef Associated	demersal/benthic	Live-bearing	high	Froese and Pauly 2019	Last and Stevens 2009; Bray and Gomon 2011
Target species	Bony_Fishes	Cheilodactylidae	Nemadactylus_valenciennesi		Blue_morwong	-40.6905	17.9	Carnivore	Reef Associated	demersal/benthic	Planktonic	high	Coulson et al 2010	Edgar 2008; Gomon et al 2008; Bray and Gomon 2011;
Target species	Invertebrates	Octopodidae	Octopus_tetricus		Gloomy_octopus	-38.3354	70.71	Carnivore	Reef Associated	Benthic	Planktonic	low	Sunday et al 2015	Roper et al 1987; Anderson 1997; Edgar 2008
Target species	Bony_Fishes	Odacidae	Olisthops_cyanomelas		Herring_cale	-43.1427	15.24	Herbivore	Rocky	demersal/benthic	Planktonic	high	Sunday et al 2015	Edgar 2008; Gomon et al 2008; Bray and Gomon 2011;
Target species	Bony_Fishes	Labridae	Ophthalmolepis_lineolata		Southern_Maori_Wrasse	-40.01	30.85	Carnivore	Reef Associated	demersal/benthic	Planktonic	high	Sunday et al 2015	Edgar 2008; Gomon et al 2008; Bray and Gomon 2011;
Target species	Bony_Fishes	Pomacentridae	Parma_microlepis		White-ear	-42.7284	14.79	Herbivore	Reef Associated	demersal/benthic	Planktonic	high	Sunday et al 2015	Edgar 2008; Gomon et al 2008; Bray and Gomon 2011;
Target species	Bony_Fishes	Mullidae	Parupeneus_spilurus		Blacksaddle_goatfish	-33.357	73.73	Carnivore	Reef Associated	demersal/benthic	Planktonic	high	Uiblein 2007	Edgar 2008; ALA 2012
Target species	Reptiles	Elapidae	Pelamis_platurus		Yellow-bellied_seasnake	-37.4428	74.19	Carnivore	Oceanic	Pelagic	Live-bearing	high	ALA 2020	Rubinoff et al 1986; Heatwole and Cogger 1993; Rasmussen 2001; ALA 2012
Target species	Bony_Fishes	Ephippidae	Platax_teira		Roundface_batfish	-33.911	76.15	Omnivore	Reef Associated	demersal/benthic	Planktonic	high	Leu et al 2018	Francis et al 1999; Allen 2009; Bray and Gomon 2011; Hutchins and Swainston 2012; ALA 2012
Target species	Bony_Fishes	Lutijanidae	Pristipomoides_multidens		Goldband_snapper	-21.852	66.21	Carnivore	Rocky	demersal/benthic	Planktonic	high	Froese and Pauly 2019; Bray and Gomon 2020	Allen 2009; Bray and Gomon 2011; ALA 2012
Target species	Bony_Fishes	Scorpaenidae	Pterois_volitans		Common_lionfish	-32.062	87.92	Carnivore	Reef Associated	demersal/benthic	Planktonic	high	Froese and Pauly 2019	Edgar 2008; Bray and Gomon 2011; Kulbicki et al 2012
Target species	Invertebrates	Palinuridae	Sagmariasus_verreauxi		Eastern_rock_lobster	-41.2886	31.15	Carnivore	Reef Associated	Benthic	Planktonic	low	Froese and Pauly 2019	Poore 2004; Edgar 2008
Target species	Bony_Fishes	Scaridae	Scarus_ghobban		Bluebarred_parrotfish	-33.9161	91.96	Herbivore	Reef Associated	demersal/benthic	Planktonic	high	Froese and Pauly 2019	Kuiter 2000; Bray and Gomon 2011; Froese and Pauly 2012
Target species	Bony_Fishes	Carangidae	Seriola_lalandi		Yellowtail_kingfish	-40.9029	91.96	Carnivore	Reef Associated	Pelagic	Planktonic	high	Sunday et al 2015	Edgar 2008; Gomon et al 2008; Bray and Gomon 2011;
Target species	Bony_Fishes	Sillagindae	Sillaginodes_punctata		King_George_Whiting	-40.9029	31.57	Carnivore	Inshore/sandy	demersal/benthic	Planktonic	high	Froese and Pauly 2019	Kuiter 2000; Edgar 2008; Bray and Gomon 2011; Froese and Pauly 2012
Target species	Shark_&_Rays	Squatinidae	Squatina_australis		Australian_angel_shark	-40.9029	37.48	Carnivore	Inshore/sandy	demersal/benthic	Live-bearing	high	Froese and Pauly 2019	Edgar 2008; Last and Stevens 2009; Bray and Gomon 2011
Target species	Bony_Fishes	Labridae	Stethojulis_bandanensis		Redspot_wrasse	-32.445	82.54	Carnivore	Reef Associated	demersal/benthic	Planktonic	high	Froese and Pauly 2019	Gomon 1995; Kuiter 2000; Kuiter 2007
Target species	Bony_Fishes	Labridae	Thalassoma_lutescens		Green_moon_wrasse	-30.3141	69.58	Carnivore	Reef Associated	demersal/benthic	Planktonic	high	Froese and Pauly 2019; Bray and Gomon 2020	Kuiter 2000; Kuiter 2000; Bray and Gomon 2011
Target species	Shark_&_Rays	Rhinobatidae	Trygonorrhina_dumerilii		Southern_fiddler_ray	-40.9029	9.25	Carnivore	Inshore/sandy	demersal/benthic	Live-bearing	high	Sunday et al 2015	Last and Stevens 2009; Bray and Gomon 2011
Target species	Bony_Fishes	Zanclidae	Zanclus_cornutus		Moorish_idol	-26.7138	83.66	Carnivore	Reef Associated	demersal/benthic	Planktonic	high	Froese and Pauly 2019	Randall et al 1997; Kuiter 2000; Kuiter 2007; Hutchins and Swainston 2012
Non-target	Bony_Fishes	Acanthuridae	Acanthurus_lineatus		Striped_surgeonfish	-33.8	83.58	Omnivore	Reef Associated	demersal/benthic	Planktonic	high	Stuart-Smith et al 2015; Hoese 2018; Froese and Pauly 2019; ALA 2020; OBIS 2020	Reese et al 1999; Hoese et al 2005; ABRS 2009; Stuart-Smith et al 2015; Froese and Pauly 2019; OBIS 2020; ALA 2022
Non-target	Bony_Fishes	Antennariidae	Antennarius_striatus		Hairy_frogfish	-36.66	77.87	Omnivore	Reef Associated	demersal/benthic	Planktonic	high	Stuart-Smith et al 2015; Hoese 2018; Froese and Pauly 2019; ALA 2020; OBIS 2020	Reese et al 1999; Hoese et al 2005; ABRS 2009; Stuart-Smith et al 2015; Froese and Pauly 2019; OBIS 2020; ALA 2022
Non-target	Bony_Fishes	Pomacanthidae	Chaetodontoplus_personifer		Yellowtail_angelfish	-28.72	21.97	Omnivore	Reef Associated	demersal/benthic	Planktonic	high	Hoese 2018; Froese and Pauly 2019; Bray and Gomon 2020; OBIS 2020	Hoese et al 2005; ABRS 2009; Bray et al 2015; OBIS 2020; ALA 2022
Non-target	Bony_Fishes	Serranidae	Epinephelus_multinotatus		White-blotched_grouper	-28.48	72.02	Carnivore	Reef Associated	demersal/benthic	Planktonic	high	Craig et al 2011; Hoese 2018; Froese and Pauly 2019; OBIS 2020	Hoese et al 2005; Craig, Mitcheson, Heemstra 2011; ABRS 2009; OBIS 2020; ALA 2022
Non-target	Bony_Fishes	Acanthuridae	Naso_unicornis		Bluespine_unicornfish	-34.59	84.31	Herbivore	Reef Associated	demersal/benthic	Planktonic	high	Stuart-Smith et al 2015; Hoese 2018; Froese and Pauly 2019; ALA 2020; OBIS 2020	Reese et al 1999; Hoese et al 2005; ABRS 2009; Stuart-Smith et al 2015; Froese and Pauly 2019; OBIS 2020; ALA 2022
Non-target	Bony_Fishes	Monacanthidae	Paramonacanthus_filicauda	Arotrolepis_filicauda	Threadfin_Leatherjacket	-40	30.65	Carnivore	Inshore/sandy	demersal/benthic	Planktonic	high	Bulman et al 2001; Goman et al 2008; Hoese 2018	Reese et al 1999; Hoese et al 2005; Gomon, Bray, Kuiter 2008; ABRS 2009; Froese and Pauly 2019; OBIS 2020; ALA 2022
Non-target	Bony_Fishes	Pomacentridae	Plectroglyphidodon_dickii		Dick's_Damsel	-30.2	81.21	Omnivore	Reef Associated	demersal/benthic	Planktonic	high	Stuart-Smith et al 2015; Hoese 2018; Froese and Pauly 2019; ALA 2020; OBIS 2020	Reese et al 1999; Hoese et al 2005; ABRS 2009; Stuart-Smith et al 2015; Froese and Pauly 2019; OBIS 2020; ALA 2022
Non-target	Bony_Fishes	Serranidae	Plectropomus_leopardus		Common_Coral_trout	-32	87.85	Carnivore	Reef Associated	demersal/benthic	Planktonic	high	Stuart-Smith et al 2015; Hoese 2018; Froese and Pauly 2019; ALA 2020; OBIS 2020	Reese et al 1999; Stuart-Smith et al 2015; Froese and Pauly 2019; OBIS 2020; ALA 2022
Non-target	Bony_Fishes	Pomacentridae	Pomacentrus_bankanensis		Speckled_damsel	-30.21	67.29	Omnivore	Reef Associated	demersal/benthic	Planktonic	high	Stuart-Smith et al 2015; Hoese 2018; Froese and Pauly 2019; ALA 2020; OBIS 2020	Reese et al 1999; Stuart-Smith et al 2015; Froese and Pauly 2019; OBIS 2020; ALA 2022
Non-target	Bony_Fishes	Pomacentridae	Pristotis_obtusirostris		Gulf_Damsel	-34.59	68.76	Omnivore	Reef Associated	demersal/benthic	Planktonic	high	Hoese 2018; Froese and Pauly 2019; OBIS 2020	Reese et al 1999; Hoese et al 2005; ABRS 2009; Froese and Pauly 2019; OBIS 2020; ALA 2022
Non-target	Bony_Fishes	Pomacentridae	Stegastes_fasciolatus		Pacific_gregory	-32.43	74.3	Herbivore	Reef Associated	demersal/benthic	Planktonic	high	Stuart-Smith et al 2015; Hoese 2018; Froese and Pauly 2019; ALA 2020; OBIS 2020	Reese et al 1999; Hoese et al 2005; ABRS 2009; Stuart-Smith et al 2015; Froese and Pauly 2019; OBIS 2020; ALA 2022
Non-target	Bony_Fishes	Acanthuridae	Zebrasoma_scopas		Brown_tang	-33.08	64.66	Herbivore	Reef Associated	demersal/benthic	Planktonic	high	Stuart-Smith et al 2015; Hoese 2018; Froese and Pauly 2019; ALA 2020; OBIS 2020	Reese et al 1999; Hoese et al 2005; ABRS 2009; Stuart-Smith et al 2015; Froese and Pauly 2019; OBIS 2020; ALA 2022

## Sheet: References
References
ABRS 2009. Australian Faunal Directory. Australian Biological Resources Study, Canberra. http://www.environment.gov.au/biodiversity/abrs/online-resources/fauna/afd/index.html
ALA Atlas of Living Australia. Year accessed is indicated. website at http://www.ala.org.au.
Allen, G.R. 2009. Field Guide to Marine Fishes of Tropical Australia and South-East Asia. Fourth Edition. Western Australian Museum, South Wind Productions, Singapore. 287 pp.
Anderson, T.J. 1997. Habitat selection and shelter use by Octopus tetricus. Marine Ecology Progress Series, 150: 149-155
Anderson, W.D. and G.R. Allen. 2001. Lutjanidae. In: Carpenter, K.E. and V.H. Niem Eds. The Living Marine Resources of the Western Central Pacific. FAO Species Identification Guide for Fisheries Purposes. Rome, FAO Vol. 5: 2840-2918.
Andrew, N.L. and M. Byrne. 2007. Ecology of Centrostephanus. Chapter 10. In: Laurence J.M. Ed. Edible Sea Urchins: Biology and Ecology. Elsevier, Oxford. 529 pp.
Bray, D.J. & Gomon, M.F. eds Fishes of Australia. Museums Victoria and OzFishNet. Year accessed is indicated. http://fishesofaustralia.net.au/
Bulman, C. M., Althaus, F., He, X., Bax, N. J., & Williams, A. 2001. Diets and trophic guilds of demersal fishes of the south-eastern Australian shelf. Marine and Freshwater Research, 524, 537-548.
Collette, B.B. 2001. Scombridae. In Carpenter, K.E. and V.H. Niem Eds, FAO species identification guide for fishery purposes. The living marine resources of the Western Central Pacific. Bony Fishes part 4 Labridae to Latimeriidae. FAO, Rome. Volume 6: 3381-4218.
Collette, B.B. and C.E. Nauen. 1983. Scombrids of the world. An annotated and illustrated catalogue of tunas, mackerels, bonitos and related species known to date. FAO species catalogue. FAO, Rome. Volume 2. 137 pp.
Coulson, P. G., Hesp, S. A., Potter, I. C., & Hall, N. G. 2010. Life cycle characteristics of the Blue Morwong Nemadactylus valenciennesi, compared with those of other species of Cheilodactylidae. Marine and Freshwater Research, 611, 104-118.
Craig, M. T., Sadovy de Mitcheson, Y. J., & Heemstra, P. C. 2011. Groupers of the world. A field and market guide. NISC Pty Ltd. Grahamstown, South Africa, 1-47.
Edgar, G. J. 2008. Australian Marine Life: The Plants and Animals of Temperate Waters. Reed Books, Melbourne. 624 pp.
Francis, M.P., Worthington, C.J., Saul, P., and K.D. Clements. 1999. New and rare tropical and subtropical fishes from northern New Zealand. New Zealand Journal of Marine and Freshwater Research, 334: 571-586
Froese, R. and D. Pauly. Editors. FishBase. Year accessed is indicated. www.fishbase.org
Gillanders, B. M. 1995. Feeding ecology of the temperate marine fish Achoerodus viridis Labridae: size, seasonal and site-specific differences. Marine and Freshwater Research, 467, 1009-1020.
Gomon, M. F., Bray, D. J., & Kuiter, R. H. Eds.. 2008. Fishes of Australia's southern coast. Chatswood, Australia: New Holland.
Gomon, M., Bray, D. and R. Kuiter Eds. 2008. Fishes of Australia’s Southern Coast. Reed Books, Melbourne. 928 pp.
Gomon, M.F. 1995. Labridae. Viejas, doncellasas, señoritas. In: Fischer, W., Krupp, F., Schneider, W., Sommer, C., Carpenter, K.E., and V. Niem Eds., Guia FAO para identification de especies para lo fines de la pesca. Pacifico Centro-Oriental. FAO, Rome. Volume 3: 1201-1225
Heatwole, H. and H.G. Cogger. 1993. Family Hydrophiidae. Chapter 46. In Glasby, C.G., Ross, G.J. and P.L Beesley Eds. 1993. Fauna of Australia. Amphibia & Reptilia vol. 2A. Australian Biological Resources Studies, Canberra, pp. 310-318
Hidaka, K., Iwatsuki, Y., & Randall, J. E. 2008. A review of the Indo-Pacific bonefishes of the Albula argentea complex, with a description of a new species. Ichthyological Research, 551, 53-64.
Hoese, D.F. 2018. Elopomorpha. Australian Faunal Directory. Australian Biological Resources Study, Canberra. https://biodiversity.org.au/afd/taxa/ELOPOMORPHA
Hutchins, B. and R. Swainston. 2012. Sea Fishes of Southern Australia Revised Edition, The Complete Fish Guide for NSW, VIC, TAS, SA and South-West WA. Rockpool Publishing, Sydney. 180 pp.
Kim, M. J., Kim, B. Y., & Song, C. B. 2019. Molecular Identification and Morphological Characteristics of the Longjaw Bonefish, Albula argentea Collected in Korea. Korean Journal of Ichthyology, 314, 249-254.
Kuiter, R.H. 2000. Coastal Fishes of South-Eastern Australia. Gary Allen Pty Ltd, Sydney. 437 pp.
Kuiter, R.H. 2007. Guide to Sea Fishes of Australia: A Comprehensive reference for divers and fishermen. New Holland Publishing Australia Pty. Ltd., Sydney. 434 pp.
Kulbicki, M., Beets, J., Chabanet, P., Cure, K., Darling, E., Floeter, S.R., Galzin, R., Green, A., Harmelin-Vivien, M., Hixon, M., Letourneur, Y., de Loma, T.L., McClanahan, T., McIlwain, J., MouTham, G., Myers, R., O'Leary, J.K., Planes, S., Vigliola, L., and L. Wantiez. 2012. Distributions of Indo-Pacific lionfishes Pterois spp. in their native ranges: implications for the Atlantic invasion. M…
Last, P.R. And J.D. Stevens. 2009. Sharks and Rays of Australia. Second Edition. CSIRO Publishing, Victoria. 644 pp.
Lee, K. A., Huveneers, C., Macdonald, T., & Harcourt, R. G. 2015. Size isn't everything: movements, home range, and habitat preferences of eastern blue gropers Achoerodus viridis demonstrate the efficacy of a small marine reserve. Aquatic Conservation: Marine and Freshwater Ecosystems, 252, 174-186.
Leu, M. Y., Tai, K. Y., Meng, P. J., Tang, C. H., Wang, P. H., & Tew, K. S. 2018. Embryonic, larval and juvenile development of the longfin batfish, Platax teira Forsskål, 1775 under controlled conditions with special regard to mitigate cannibalism for larviculture. Aquaculture, 493, 204-213.
Ling, S. D., Johnson, C. R. Ridgway, K., Hobday, A.J., and M. Haddon. 2009. Climate-driven range extension of a sea urchin: inferring future trends by analysis of recent population dynamics. Global Change Biology, 153:719-731
Lopes, M., Murta, A. G., & Cabral, H. N. 2006. The ecological significance of the zooplanktivores, snipefish Macroramphosus spp. and boarfish Capros aper, in the food web of the south‐east North Atlantic. Journal of Fish Biology, 692, 363-378.
McKay, R.J. 1997. Pearl Perches of the World Family Glaucosomatidae. An annotated and illustrated catalogue of the pearl perches known to date. FAO Species Catalogue, Rome. Volume 17. 26 pp.
Montgomery S.S., Courtney A.J., Blount C., Stewart J., Die D.J., Cosgrove M. and M.F. O’Neill. 2007. Patterns in the distribution and abundance of female eastern king prawns, Melicertus plebejus Hess, 1865, capable of spawning and reproductive potential in waters off eastern Australia. Fisheries Research 88 1-3: 80-87
OBIS. 2020. Ocean Biodiversity Information System. Intergovernmental Oceanographic Commission of UNESCO. www.iobis.org.
Poore, G.C. 2004. Marine Decapod Crustacea of Southern Australia, A Guide to Identification. CSIRO Publishing, Collingwood. 574 pp.
Pyle, R. 2001. Pomacanthidae. In: K.E. Carpenter, K.E. and V.H. Niem Eds, FAO species identification guide for fishery purposes. The living marine resources of the Western Central Pacific. FAO, Rome. Volume 5: 2791-3379.
Randall, J.E., Allen, G.R., and R.C. Steene. 1997. Fishes of the great barrier reef and coral sea. Crawford House Publishing Pty Ltd, Bathurst. 557 pp.
Rasmussen, A.R. 2001. Sea snakes. In: Carpenter, K.E. and V.H. Niem Eds. The Living Marine Resources of the Western Central Pacific. FAO Species Identification Guide for Fisheries Purposes. Rome, FAO Vol. 6: 3987-4008.
Roper, C.F., Sweeney, M.J. and C. Nauen. 1987. FAO Species Catalogue Vol. 3. Cephalopods of the World, An Annotated and Illustrated Catalogue of Species of Interest to Fisheries. FAO Fisheries Synopsis 1253. FAO, Rome. 277 pp.
Rubinoff, I., Graham, J.B., and J. Motta. 1986. Diving of the Sea snake Pelamis platurus in the Gulf of Panama. 1. Dive depth and duration. Marine Biology, 912: 181-191
Taylor, M. D., & Ko, A. 2011. Monitoring acoustically tagged king prawns Penaeus Melicertus plebejus in an estuarine lagoon. Marine Biology, 1584, 835-844.
Thewes, S. A. 2010. The Reproductive Biology and Spawning Behaviour of Chromis hypsilepis Pisces: Pomacentridae. University of Newcastle.
Uiblein, F. 2007. Goatfishes Mullidae as indicators in tropical and temperate coastal habitat monitoring and management. Marine Biology Research, 35, 275-288.
Yamada, H., Nanami, A., Ohta, I., Fukuoka, K., Sato, T., Kobayashi, M., Hirai, N., Chimura, M., Akita, Y., and Y. Kawabata. 2012. Occurrence and distribution during the post-settlement stage of two Choerodon species in shallow waters around Ishigaki Island, southern Japan. Fisheries Science, 784: 809-818
